# Supplementary material for: The Ability of a Novel Trypsin-like Peptidase Activity Assay Kit to Detect Red-Complex Species
Source: Diagnostics (Basel). 2022 Sep 8;12(9):2172. doi: 10.3390/diagnostics12092172 (PMC9497697; doi:10.3390/diagnostics12092172)
Supplement: Supplementary file 1 [file diagnostics-12-02172-s001.zip]

Archive with 1 entries (1 files):
- diagnostics-1882883-supplementary.pdf
